# Supplementary material for: Technology-assisted assessment of spasticity: a systematic review
Source: J Neuroeng Rehabil. 2022 Dec 9;19:138. doi: 10.1186/s12984-022-01115-2 (PMC9733065; doi:10.1186/s12984-022-01115-2)
Supplement: Supplementary file 1 — Additional file 1: Table S1. Assessment methods extraction table. [file 12984_2022_1115_MOESM1_ESM.xlsx]

## Sheet: Export
References	Stretch	Physiological measure	Device type	Joint	Stretch velocities (No. of velocities)	Outcome measure(s)
Leng 2019 A	M	MA, KI, MP	EMG, US	W	NV	Muscle stiffness
Chen 2020 A	M	MA, KI, FT	EMG, ORT	A	I (2)	Muscle activity level,_x000D_ FT (resistant),_x000D_ FT (neural),_x000D_ FT (elastic)
Schless 2015 A_x000D_ Bar-On 2014 APMR_x000D_ Bar-On 2014 GP39_x000D_ Bar-On 2013	M	MA, KI, FT	EMG, IMU, ORT	K, A	I (3)	Muscle activity level,_x000D_ Presence of EMG onset,_x000D_ FT (resistant),_x000D_ Work,_x000D_ Power,_x000D_ Catch angle,_x000D_ Threshold muscle length, _x000D_ Threshold velocity
Lynn 2013	M	MA, KI, FT	EMG, IMU, ORT	K, A	SV	Muscle activity level,_x000D_ Work,_x000D_ Catch angle
Lebiedowska 2009	M	MA, KI, FT	EMG, GON, DYN	K	I (/)	EMG-velocity ratio,_x000D_ FT-angle curve slope – velocity ratio,_x000D_ Work-velocity ratio
Pandyan 2006	M	MA, KI, FT	EMG, ORT	E	I (2)	Muscle activity level,_x000D_ FT-angle curve slope
Wu 2006	M	MA, KI, FT	EMG, ORT	E	I (4)	Presence of EMG onset,_x000D_ FT (elastic)-angle curve slope,_x000D_ Catch angle
Alves 2021	M	MA, KI	EMG, GON	E	I (6)	TSRT
Frenkel-toledo 2021	M	MA, KI	EMG, GON	E	R (3)	TSRT
Yu 2020	M	MA, KI	EMG, IMU	E	SV	MAS score (estimated)
Zhang 2019	M	MA, KI	EMG, IMU	E	SV	MAS (estimated)
Kristinsdottir 2020	M	MA, KI	EMG, GON	K	SV	Time from 50% max velocity to EMG onset
Marques 2019	M	MA, KI	EMG, GON	E	I (6)	TSRT
Hu 2018 IEEE	M	MA, KI	EMG, ORT	E	SV	Catch angle
Choi 2018_x000D_ Choi 2016	M	MA, KI	EMG, IMU	K, A	I (2)	Catch angle
Sloot 2017 A	M	MA, KI	EMG, IMU, ORT	A	SV	Muscle activity level,_x000D_ Presence of EMG onset
Silva 2017	M	MA, KI	EMG, GON	E	R (3)	TSRT,_x000D_ TSRS
Arami 2017	M	MA, KI	EMG, IMU, ORT	A	I (5)	TSRT,_x000D_ TSRS
Ewoldt 2016	M	MA, KI	EMG, GON	E	R (3)	Catch angle,_x000D_ EMG burst duration,_x000D_ Muscle activity level,_x000D_ Movement speed differential
Yeh 2016	M	MA, KI	EMG, GON	K	SV	Muscle activity level,_x000D_ Pendulum test relaxation index,_x000D_ EMG amplitude and velocity-modulated phase coupling index
Schless 2015 B	M	MA, KI	EMG, IMU	H	I (3)	Muscle activity level,_x000D_ Threshold muscle length, _x000D_ Threshold velocity
Ferreira 2013_x000D_ Ferreira 2011 ETFA_x000D_ Ferreira 2011 INDIN	M	MA, KI	EMG, GON	E	I (3)	TSRT,_x000D_ TSRS
McGibbon 2013	M	MA, KI	EMG, GON	E	I (2)	Muscle activity level,_x000D_ Deviation of velocity and acceleration from healthy
van den Noort 2010	M	MA, KI	EMG, IMU	K, A	I (2)	Muscle activity level,_x000D_ Presence of EMG onset,_x000D_ Catch angle
Cousins 2009	M	MA, KI	EMG, GON	W, E	I (2)	Muscle activity level
Sorinola 2009	M	MA, KI	EMG, ORT	W	R (6)	Muscle activity level
Fleuren 2009 A	M	MA, KI	EMG, GON	K	SV	Muscle activity level
Calota 2008	M	MA, KI	EMG, GON	E	R (3)	TSRT
Malhotra 2008 A	M	MA, KI	EMG, GON	W	I (2)	Muscle activity level
Patrick 2006	M	MA, KI	EMG, GON	E, A	I (2)	Muscle activity level, Presence of EMG onset
Salazar-Torres 2003	M	MA, FT	EMG, ORT	E	I (4)	Muscle activity level,_x000D_ Time of EMG (reflex latency, rise time and burst duration)
2018-06-01	M	MA	EMG, MMG	K	SV	Muscle activity level,_x000D_ MMG normalised hull area ratio
Hu 2018 BioMed	M	MA	EMG	E	SV	Muscle activity level
Wang 2017 EMBC 3860	M	MA	EMG, MMG	E	SV	Muscle activity level,_x000D_ EMG frequency,_x000D_ MMG amplitude and frequency,_x000D_ MAS score (machine-learning estimated)
Wang 2017 EMBC 3640	M	MA	EMG	E	SV	Muscle activity level
Cooper 2005	M	MA	EMG	K, A	SV	Muscle activity level,_x000D_ EMG burst duration
Sherwood 2000	M	MA	EMG	H, K,A	SV	Muscle activity level
Wang 2020	M	KI, FT	ORT	E	SV	MAS score (machine-learning estimated)
Wu 2018	M	KI, FT	ORT	E	I (3)	FT (elastic)-angle curve slope,_x000D_ Work,_x000D_ Catch angle
Bar-On 2014 GP 40	M	KI, FT	IMU, ORT	A	I (3)	Work,_x000D_ FT (neural),_x000D_ Work (neural)
Peng 2011	M	KI, FT	ORT	A	I (/)	FT (elastic)-angle curve slope,_x000D_ Catch angle
Malhotra 2008 B	M	KI, FT	GON, DYN	W	I (2)	slope of FT-angle curve
Kumar 2006	M	KI, FT	ORT	E	SV	FT-angle curve slope
Pandyan 2001	M	KI, FT	ORT	E	SV	FT-angle curve slope
Hughes 2001	M	KI, FT	GON, DYN	K	I (3)	FT-velocity curve slope
Banky 2019	M	KI	OTH	K, A	I (2)	Catch angle,_x000D_ Movement speed
Ang 2018	M	KI	IMU	E	I (3)	TSRT
Manella 2017 B	M	KI	MC	A	SV	Number of oscillations of clonus
Bui 2017	M	KI	IMU	K	SV	Pendulum test oscillating angle,_x000D_ Pendulum test relaxation index
Sterpi 2013	M	KI	IMU	K	SV	Pendulum test motion parameters (angles, displacement, velocity and time)
Bohannon 2009	M	KI	GON, OTH	K	SV	Pendulum test motion parameters (angles, displacement and velocity)
Simon 2004	M	KI	GON, MC	K	SV	Decay rate of pendulum test oscillations (fiiting)
Le Cavorzin 2001	M	KI	GON	K	SV	FT (neural)
Chino 2015	M	FT	ORT	A	SV	FT (resistant),_x000D_ FT (neural),_x000D_ FT (elastic),_x000D_ FT (viscous)
Kim 2013	M	FT	REXO	E	SV	MAS (remote assessment)
Woolacott 2006	M, C	MA, KI, FT	EMG, GON, DYN, REE	A	I (/)	FT-angle curve slope,_x000D_ Torque-angle phase,_x000D_ EMG-angle ratio
Turpin 2017	M, V	MA, KI	EMG, REE	E	R (3)	TSRT,_x000D_ TSRS
Albani 2010	M, V	MA	EMG	W	SV	Muscle activity level
Falzarano 2020	C	MA, KI, FT	EMG, REXO	W	SV	FT (elastic)-angle curve slope
Xu 2020 B	C	MA, KI, FT	EMG, REXO	A	R (5)	FT (neural),_x000D_ FT (elastic),_x000D_ FT (viscous)
Sin 2019_x000D_ Sin 2018	C	MA, KI, FT	EMG, REE	E	SV	Catch angle
McPherson 2019	C	MA, KI, FT	EMG, REE	E	R (10)	FT (neural),_x000D_ FT (neural)-angle curve slope,_x000D_ Angle threshold
Sung 2019	C	MA, KI, FT	EMG, REE	E	I (2)	FT (neural)
Grippo 2011	C	MA, KI, FT	EMG, REE	K	R (4)	Presence of EMG onset,_x000D_ FT (resistant),_x000D_ Work
Pierce 2008_x000D_ Pierce 2006	C	MA, KI, FT	EMG, REE	K	R (4)	Presence of EMG onset,_x000D_ FT (neural),_x000D_ Work-velocity curve slope
Condliffe 2005	C	MA, KI, FT	EMG, REE	E	R (8)	Muscle activity level,_x000D_ EMG burst duration,_x000D_ FT (neural),_x000D_ Catch angle
Kim 2005	C	MA, KI, FT	EMG, REE	A	I (4)	FT (resistive),_x000D_ Work,_x000D_ Angle threshold,_x000D_ Muscle activity level
Rabita 2005 Bio	C	MA, KI, FT	EMG, REE	A	I (6)	Presence of EMG onset,_x000D_ FT (neural)
Pisano 2000	C	MA, KI, FT	EMG, REE	W	I (/)	Speed threshold,_x000D_ EMG burst duration,_x000D_ Muscle activity level,_x000D_ FT-angle curve slope
Averta 2020	C	MA, KI	EMG, REXO	E	I (/)	TSRT
Chow 2020	C	MA, KI	EMG, REE	K	I (6)	Muscle activity level,_x000D_ Presence of EMG onset,_x000D_ TSRT,_x000D_ Velocity threshold
Sloot 2017 B	C	MA, KI	EMG, REXO	A	SV	Muscle activity level,_x000D_ Presence of EMG onset
Germanotta 2017	C	MA, KI	EMG, REXO	A	R (5)	TSRT,_x000D_ TSRS
Rabita 2005 Neuro	C	MA, KI	EMG, GON, REE	A	SV	Presence of EMG onset
Tuzson 2003	C	MA, KI	EMG, REE	K	I (9)	Speed threshold
Jobin 2000	C	MA, KI	EMG, REE	E	R (7)	TSRT,_x000D_ TSRS
Salehi Dehno 2020	C	KI, FT	REE	W	R (4)	FT (neural)
Erden 2020	C	KI, FT	REXO	F	I (3)	Catch angle
Germanotta 2020	C	KI, FT	REE	F	I (3)	MAS and MTS scores (estimated)
Leng 2020 A_x000D_ Leng 2019 B_x000D_ Gaverth 2013	C	KI, FT	REXO	W	I (2)	FT (neural),_x000D_ FT (elastic),_x000D_ FT (viscous)
Seth 2020_x000D_ Seth 2017_x000D_ Seth 2015_x000D_ Seth 2014	C	KI, FT	REE	E	I (5)	FT (resistive),_x000D_ FT (neural)-velocity curve slope
Ranzani 2019	C	KI, FT	REE	F	R (2)	FT (resistant)
Posteraro 2018	C	KI, FT	EXO	E	SV	FT (resistant),_x000D_ Zero-torque angle
Gholami 2018	C	KI, FT	REE	K	R (4)	Work-velocity curve slope
Dehem 2017	C	KI, FT	REE	E	R (5)	FT (resistant)
Lee 2017	C	KI, FT	REXO	E	SV	FT (resistant)
Pennati 2016	C	KI, FT	REXO	W	I (2)	FT (neural),_x000D_ FT (elastic),_x000D_ FT (viscous)
Lindberg 2011	C	KI, FT	REXO	W	R (4)	FT (neural),_x000D_ FT (elastic),_x000D_ FT (viscous)
Ardabili 2011	C	KI, FT	REE	E	I (4)	Work,_x000D_ FT-angle curve slope
Baniasad 2011	C	KI, FT	REE	W, E	SV	FT (resistive)
Cetin 2008	C	KI, FT	REE	W	I (3)	FT (resistive)
Mirbagheri 2004_x000D_ Mirbagheri 2003	C	KI, FT	REE	E	SV	FT-angle ratio,_x000D_ FT-velocity ratio
Engsberg 2000 Med_x000D_ Engsberg 2000 Bio	C	KI, FT	REE	A, H	I (5) [140], I (4) [141]	Work-velocity curve slope
Centen 2017	C	KI	REXO	E	I (5)	Catch angle,_x000D_ Movement speed,_x000D_ Movement creep distance
Diserens 2007	V	MA, KI, FT	EMG, GON, DYN, OTH	E, S	SV	FT (resistive),_x000D_ Ratio of Muscle activity level between sides
Tirosh 2019	V	MA, KI	EMG, MC	K, A	SV	Velocity and EMG frequency ratio
Lasek 2019	V	MA, KI	EMG, MC, OTH	E	R (4)	Muscle activity level,_x000D_ EMG-velocity curve slope
van der Krogt 2010	V	MA, KI	EMG, MC	K, A	R (3)	EMG-velocity ratio
Fleuren 2009 B	V	MA, KI	EMG, GON	K	SV	Muscle activity level
Hong 2018 A	V	MA	EMG	A	SV	Muscle activity level
Misgeld 2016_x000D_ Misgeld 2014	V	MA	EMG	A	SV	EMG coactivation index
Winslow 2015	V	MA	EMG	K, A	SV	Number of spasms
Voerman 2009	V	MA	EMG	H, K	SV	Muscle activity level,_x000D_ Presence of EMG onset,_x000D_ EMG burst duration
Mochizuki 2019	V	KI	REXO	E, S	SV	Movement time,_x000D_ Movement speed
Barden 2012	V	FT	DYN	F	SV	Time between two minimum forces
Leng 2020 B	NS	MP	MYO	W	NS	Muscle stiffness
Leng 2020 C	NS	MP	OTH	W	NS	Muscle impedance (resistance, reactance and phase angle)
Hong 2018 B	NS	MP	US	A	NS	Muscle stiffness
Askin 2017	NS	MP	US	E	NS	Muscle stiffness
Illomei 2016	NS	MP	US	K	NS	Muscle stiffness
Picelli 2014 A	NS	MP	US	A	NS	Muscle echo intensity, _x000D_ Muscle thickness, _x000D_ Posterior pennation angle
Xu 2020 A	NS	MA, FT	EMG, REXO, OTH	A	NS	Torque and tapping force ratio,_x000D_ Muscle contraction and relaxation rates
Carlyle 2018	NS	MA, FT	EMG, DYN	E	NS	FT of MVC,_x000D_ Force steadiness of MVC,_x000D_ EMG-force relationship
Chen 2020 B	NS	MA	EMG, STI	A	NS	H reflex,_x000D_ Muscle activity level
Dash 2019	NS	MA	EMG	W	NS	EMG complexity
Manella 2017 C	NS	MA	EMG, STI	A	NS	H reflex,_x000D_ M-wave,_x000D_ H/M ratio
Picelli 2014 B	NS	MA	EMG, STI	A	NS	Compound muscle action potential amplitude
Pizzi 2005	NS	MA	EMG, STI	W	NS	H/M ratio
Aarestad 2004	NS	FT, MP	DYN, MYO	E, A	NS	Muscle stiffness
Wang 2019	NS	FT	REE	E	NS	FT of MVC,_x000D_ Time of MVC
Table keys:	M: Manual C: Controlled V: Voluntary NS: No Stretch /: Not clear	MA: Muscle Activity KI: Kinematic FT: Force/Torque MP: Muscle Property	EMG: electromyography MMG: mechanomyography IMU: inertial measurement unit GON: goniometer DYN: dynamometer ORT: orthosis (passive) REE: robotic end-effector REXO: robotic exoskeleton MC: motion capture STI: stimulator US: ultrasound OTH: other	W: Wrist E: Elbow S: Shoulder H: Hip K: Knee A: Ankle	I: Increasing order R: Random order SV: Single velocity NS: No Stretch /: Not clear	TSRT: Tonic Stretch Reflex Threhold TSRS: Tonic Stretch Reflex Slope FT: Force or Torque
