# Supplementary material for: Technology-assisted assessment of spasticity: a systematic review
Source: J Neuroeng Rehabil. 2022 Dec 9;19:138. doi: 10.1186/s12984-022-01115-2 (PMC9733065; doi:10.1186/s12984-022-01115-2)
Supplement: Supplementary file 2 — Additional file 2: Table S2. Psychometric properties extraction table. [file 12984_2022_1115_MOESM2_ESM.xlsx]

## Sheet: Sheet1
Method category	Outcome measure(s)	Population	Severity	Joint	Sample size (Spastic limb / Control limb + Healthy Subjects limb)	Validity				Repeatability (ICC)	Sensitivity	Ref.
						Construct validity		Discriminant validity	Clinical (concurrent) validity
						Velocity-dependent muscle reaction	Stretch reflex isolation
C-KI	Catch angle, Movement speed, Movement creep distance	Stroke	MAS: 0-3,_x000D_ MTS X: 0-2	E	46 / 46P+192HS	Y	N	/	Catch angle: /_x000D_ Movement speed: - to + (MAS, MTS X)_x000D_ Movement creep distance: + to ++ (MAS) + (MTS X)	Catch angle: / Movement speed: ++ Movement creep distance: + to ++	/	Centen 2017
C-KI, FT	MAS and MTS scores (estimated)	Stroke	MAS: 0.4±0.8	F	120 / 40HS	Y	N	MAS and MTS scores (estimated): Y	MAS and MTS scores (estimated): --	MAS and MTS scores (estimated): - to +	/	Germanotta 2020
C-KI, FT	FT (resistive)	Stroke	MAS: 0.20±0.45	F	5 / 5HS	Y	N	FT (resistive): N	/	/	/	Ranzani 2019
C-KI, FT	FT (neural)	Stroke	MAS: 1-2	W	26 / 0	Y	Y	/	/	FT (neural): ++	SRD=0.49 and SRD%=58% (60°/s); SRD=0.44 and SRD%=41% (120°/s); SRD=0.38 and SRD%=30% (180°/s);	Salehi Dehno 2020
C-KI, FT	FT (neural), FT (elastic), FT (viscous)	Stroke	MAS: 2±0.78 & 1.85±0.80	W	27 / 27P	Y	Y	FT (neural): Y FT (elastic): Y FT (viscous): Y	FT (neural): ++ (MAS)_x000D_ FT (elastic): --_x000D_ FT (viscous): --	/	/	Leng 2020_A
C-KI, FT	FT (neural), FT (elastic), FT (viscous)	Stroke	MAS: 1-2	W	15 / 15P	Y	Y	FT (neural): Y FT (elastic): Y FT (viscous): Y	FT (neural): + (FMAUE)_x000D_ FT (elastic): --_x000D_ FT (viscous): --	/	/	Leng 2019_B
C-KI, FT	FT (neural), FT (elastic), FT (viscous)	Stroke	MAS: 0-3	W	34 / 10HS	Y	Y	/	/	FT (neural): ++ FT (elastic): ++ FT (viscous): ++	/	Gaverth 2013
C-KI, FT	FT (neural), FT (elastic), FT (viscous)	Stroke	MAS: 0-3	W	39 / 107HS	Y	Y	FT (neural): Y FT (elastic): Y FT (viscous): Y	FT (neural): - (FMAUE)_x000D_ FT (elastic): --_x000D_ FT (viscous): --	/	/	Pennati 2016
C-KI, FT	FT (neural), FT (elastic), FT (viscous)	Stroke	MAS: 0-4	W	31 / 13HS	Y	Y	FT (neural): C FT (elastic): N FT (viscous): Y	FT (neural): ++ (MAS)_x000D_ FT (elastic): --_x000D_ FT (viscous): --	/	/	Lindberg 2011
C-KI, FT	FT (resistive)	Stroke	AS: 1-4	W	21 / 20HS	Y	N	FT (resistive): Y	FT (resistive): + (AS)	FT (resistive): ++	/	Cetin 2008
C-KI, FT	FT (neural)-velocity curve slope	ABI	MAS: 0-3	E	74 / 10P+48HS	Y	Y	FT (neural)-velocity curve slope: C	/	/	/	Seth 2020
C-KI, FT	FT (resistive)	ABI	MAS: 0-3	E	80 / 45HS	Y	N	FT (resistive): Y	/	/	/	Seth 2017
C-KI, FT	FT (resistive), FT (neural)-velocity curve slope	ABI	MAS: 0-3	E	73 / 45HS	Y	Y	FT (resistive): N FT (neural)-velocity curve slope: N	/	/	/	Seth 2015
C-KI, FT	FT (resistive), Zero-torque angle	Stroke	MAS: 1-4	E	5 / 0	N	N	/	/	/	/	Posteraro 2018
C-KI, FT	FT (resistive)	Stroke	MAS: 1-3	E	12 / 0	Y	N	/	FT (resistive): -- & ++ (MAS)	FT (resistive): ++	/	Dehem 2017
C-KI, FT	FT (resistive)	Stroke	MAS: 1-2	E	9 / 0	N	N	/	/	/	/	Lee 2017
C-KI, FT	Work, FT-angle curve slope	Stroke	MAS: 1-3	E	15 / 15HS	Y	N	Work: C FT-angle curve slope: /	Work: + to +++ (MAS)_x000D_ FT-angle curve slope: -- & + to ++ (MAS)	/	/	Ardabili 2011
C-KI, FT	FT-angle ratio, FT-velocity ratio	Stroke	/	E	14 / 14P	N	N	/	/	/	/	Mirbagheri 2004
C-KI, FT	FT-angle ratio, FT-velocity ratio	Stroke, SCI	/	E	18 / 9P+7HS	N	N	/	/	/	/	Mirbagheri 2003
C-KI, FT	Work-velocity curve slope	CP	/	H	88 / 44HS	Y	N	Work-velocity curve slope: Y	/	/	/	Engsberg 2000 Bio
C-KI, FT	Work-velocity curve slope	Stroke	MTS X: 0-2,_x000D_ MTS R2-R1: 0-90°	K	30 / 0	Y	N	/	Work-velocity curve slope: --	/	/	Gholami 2018
C-KI, FT	Work-velocity curve slope	CP	/	A	54 / 12HS	Y	N	Work-velocity curve slope: Y	/	/	/	Engsberg 2000 Med
C-KI, FT	FT (resistive)	Stroke	MAS (@E): 1,_x000D_ MAS (@W): 1	W, E	1 / 0	N	N	/	/	/	/	Baniasad 2011
C-MA, KI	TSRT, TSRS	CP	MCSI: 3-10	E	14/ 8HS	Y	Y	/	TSRT: --_x000D_ TSRS: /	TSRT: + TSRS: -	/	Jobin 2000
C-MA, KI	Muscle activity level, Presence of EMG onset, TSRT, Velocity threshold	Any	MAS: 0-5	K	53 / 0	Y	Y	/	/	/	/	Chow 2020
C-MA, KI	Speed threshold	CP	MAS: 1.6±0.9 & 2.4±1.3	K	18 / 11HS	Y	Y	/	Speed threshold: + (GMFM)	/	/	Tuzson 2003
C-MA, KI	Muscle activity level, Presence of EMG onset	CP	GMFCS: I-III	A	10 / 0	N	Y	/	/	/	/	Sloot 2017_B
C-MA, KI	TSRT, TSRS	CP	MAS: 1-4	A	12 / 8P+3HS	Y	Y	/	TSRT: --_x000D_ TSRS: --	/	/	Germanotta 2017
C-MA, KI	Presence of EMG onset	Stroke	MAS: 2-3	A	8 / 0	N	Y	/	/	/	/	Rabita 2005 Neuro
C-MA, KI, FT	Speed threshold, EMG burst duration, Muscle activity level, FT-angle curve slope	Stroke	MAS: 0-5	W	53 / 48HS	Y	Y	Speed threshold: Y EMG burst duration: N Muscle activity level: Y FT-angle curve slope: Y	Speed threshold: + (MAS)_x000D_ EMG burst duration: - (MAS)_x000D_ Muscle activity level: - (MAS)_x000D_ FT-angle curve slope: -- & + (MAS)	/	/	Pisano 2000
C-MA, KI, FT	Catch angle	Stroke	MAS: 1-2	E	17 / 0	N	Y	/	/	Catch angle: ++	/	Sin 2019
C-MA, KI, FT	Catch angle	Stroke	MAS: 1-2	E	17 / 0	N	Y	/	/	Catch angle: ++	/	Sin 2018
C-MA, KI, FT	FT (neural), FT (neural)-angle curve slope, Angle threshold	Stroke, TBI	AS: 1-4_x000D_	E	13 / 0	Y	Y	/	/	/	/	McPherson 2019
C-MA, KI, FT	FT (neural)	Stroke	MAS: 1-2	E	3 / 3HS	Y	Y	/	/	/	/	Sung 2019
C-MA, KI, FT	Muscle activity level, EMG burst duration, FT (neural), Catch angle	Stroke	MAS: 0-3	E	9 / 0	Y	Y	/	/	Muscle activity level: + to ++ EMG burst duration: + to ++ FT (neural): ++ Catch angle: - to ++	/	Condliffe 2005
C-MA, KI, FT	Presence of EMG onset, FT (resistive), Work	SCI	MAS: 1-3	K	58 / 44HS	Y	Y	Presence of EMG onset: C FT (resistive): C Work: C	/	/	/	Grippo 2011
C-MA, KI, FT	Presence of EMG onset, FT (neural)	SCI	AS: 0-3	K	18 / 10HS	Y	Y	Presence of EMG onset: C FT (neural): N	Presence of EMG onset: /_x000D_ FT (neural): -- & + (SFS)	/	/	Pierce 2008
C-MA, KI, FT	FT (neural), Work-velocity curve slope	CP	GMFCS: I-IV	K	15 / 0	Y	Y	/	/	FT (neural): - to ++ Work-velocity curve slope: ++	/	Pierce 2006
C-MA, KI, FT	FT (neural), FT (elastic), FT (viscous)	CP	MAS: 2.17±0.64 & 1.32±0.56	A	17 / 17HS	Y	Y	FT (neural): C FT (elastic): Y FT (viscous): Y	/	/	/	Xu 2020_B
C-MA, KI, FT	FT (resistive), Work, Angle threshold, Muscle activity level	Stroke	MAS: 1-3	A	20 / 20HS	Y	Y	FT (resistive): Y Work: Y Angle threshold: Y Muscle activity level: Y	FT (resistive): + to ++ (MAS)_x000D_ Work: ++ (MAS)_x000D_ Angle threshold: + (MAS)_x000D_ Muscle activity level: --	/	/	Kim 2005
C-MA, KI, FT	Presence of EMG onset, FT (neural)	Stroke	MAS: 1-4	A	15 / 12HS	Y	Y	Presence of EMG onset: / FT (neural): Y	Presence of EMG onset: /_x000D_ FT (neural): - to + (MAS)	/	/	Rabita 2005 Bio
C-MA, KI, FT	FT-angle curve slope, Torque-angle phase, EMG-angle ratio	SCI	MAS: 0-2	A	13 / 9HS	Y	Y	FT-angle curve slope: Y Torque-angle phase: C EMG-angle ratio: C	/	/	/	Woolacott 2006
M-FT	MAS (remote assessment)	Stroke	/	E	12 / 0	N	N	/	MAS (remote assessment): - (MAS)	/	/	Kim 2013
M-FT	FT (resistive), FT (neural), FT (elastic), FT (viscous)	Stroke	MAS: 3	A	7 / 7HS	N	Y	FT (resistive): Y FT (neural): / FT (elastic): / FT (viscous): /	/	/	/	Chino 2015
M-KI	TSRT	Stroke	MAS: 0-1+	E	15 / 0	Y	Y	/	TSRT: +++ (MAS)	/	/	Ang 2018
M-KI	Pendulum test oscillating angle, Pendulum test relaxation index	OTH	/	K	13 / 32HS	N	N	Pendulum test oscillating angle: Y Pendulum test relaxation index: Y	Pendulum test oscillating angle: /_x000D_ Pendulum test relaxation index: --	Pendulum test oscillating angle: + to ++ Pendulum test relaxation index: + to ++	/	Bui 2017
M-KI	Pendulum test motion parameters (angles, displacement, velocity and time)	Stroke, TBI, OTH	MAS: 0 & 2-4	K	11 / 11P+16HS	N	N	Pendulum test motion parameters (angles, displacement, velocity and time): Y	Pendulum test motion parameters (angles, displacement, velocity and time): -- & + (MAS)	Pendulum test motion parameters (angles, displacement, velocity and time): - to ++	/	Sterpi 2013
M-KI	Pendulum test motion parameters (angles, displacement and velocity)	Stroke	AS: 0-3	K	8 / 8P	N	N	Pendulum test motion parameters (angles, displacement and velocity): Y	Pendulum test motion parameters (angles, displacement and velocity): -- & ++ to +++ (AS)	Pendulum test motion parameters (angles, displacement and velocity): - to ++	/	Bohannon 2009
M-KI	FT (neural)	Any	MAS: 0-5	K	15 / 10HS	N	Y	FT (neural): Y	FT (neural): +++ (MAS) (R2)	/	/	Le Cavorzin 2001
M-KI	Number of oscillations of clonus	SCI	SCATS: 0-3	A	22 / 0	N	N	/	Number of oscillations of clonus: ++ (SCATS)	Number of oscillations of clonus: ++	/	Manella 2017_B
M-KI	Catch angle, Movement speed	Any	/	K, A	35 / 35HS	Y	N	/	/	/	/	Banky 2019
M-KI, FT	Slope of FT-angle curve	Stroke	MAS: 0-4	W	100 / 0	Y	N	/	FT-angle curve slope: --	/	/	Malhotra 2008_B
M-KI, FT	MAS score (machine-learning estimated)	ABI	MAS: 0-3	E	32 / 0	N	N	/	/	/	/	Wang 2020
M-KI, FT	FT (elastic)-angle curve slope, Work, Catch angle	Stroke	MAS: 1-3	E	12 / 9HS	Y	N	FT (elastic)-angle curve slope: Y Work: Y Catch angle: Y	FT (elastic)-angle curve slope: +++ (MAS)_x000D_ Work: --_x000D_ Catch angle: --	/	/	Wu 2018
M-KI, FT	FT-angle curve slope	Stroke	MAS: 0-4	E	111 / 0	N	N	/	/	/	/	Kumar 2006
M-KI, FT		Stroke	MAS: 0-1+	E	16 / 16P	N	N	FT-angle curve slope: Y	FT-angle curve slope: - (MAS)	/	/	Pandyan 2001
M-KI, FT	FT-velocity curve slope	MS, OTH	/	K	5 / 5HS	Y	N	FT-velocity curve slope: Y	/	/	/	Hughes 2001
M-KI, FT	Work, FT (neural), Work (neural)	CP	MAS: 1-3,_x000D_ MTS R1: -10.77±9.1°	A	56 / 10HS	Y	Y	Work: Y FT (neural): Y Work (neural): Y	/	Work: ++ FT (neural): ++ Work (neural): ++	/	Bar-On 2014 GP40
M-KI, FT	FT (elastic)-angle curve slope, Catch angle	CP	/	A	12 / 5HS	Y	N	FT (elastic)-angle curve slope: N Catch angle: /	/	/	/	Peng 2011
M-MA	Muscle activity level	Stroke	MAS: 1-2	E	26 / 0	N	Y	/	/	Muscle activity level: ++	/	Hu 2018 BioMed
M-MA	Muscle activity level, EMG frequency, MMG amplitude and frequency, MAS score (machine-learning estimated)	Stroke	MAS: 0-2	E	39 / 0	N	Y	/	Muscle activity level: - & - (MAS)_x000D_ EMG frequency: -- & - (MAS)_x000D_ MMG amplitude and frequency: -- & -- to - (MAS)_x000D_ MAS score (machine-learning estimated): /	/	/	Wang 2017 EMBC 3860
M-MA	Muscle activity level	Stroke	MAS: 0-2	E	39 / 0	N	Y	/	Muscle activity level: - (MAS)	/	/	Wang 2017 EMBC 3640
M-MA	Muscle activity level, MMG normalised hull area ratio	OTH	MAS: 0-2	K	10 / 10P	N	Y	Muscle activity level: Y MMG normalised hull area ratio: Y	Muscle activity level: --_x000D_ MMG normalised hull area ratio: ++ (MAS)	/	/	Jun 2018
M-MA	Muscle activity level	SCI	AS: 0-3	H, K, A	97 / 0	N	Y	/	/	/	/	Sherwood 2000
M-MA	Muscle activity level, EMG burst duration	Stroke	MAS: 0-4	K, A	31 / 31P+40HS	N	Y	Muscle activity level: Y EMG burst duration: Y	Muscle activity level: - (MAS)_x000D_ EMG burst duration: / (MAS)	/	/	Cooper 2005
M-MA, FT	Muscle activity level, Time of EMG (reflex latency, rise time and burst duration)	Stroke	/	E	7 / 1HS	Y	Y	Muscle activity level: N Time of EMG (reflex latency, rise time and burst duration): N	/	/	/	Salazar-Torres 2003
M-MA, KI	Muscle activity level	Stroke	MAS: 1 & 2-4	W	10 / 10HS	Y	Y	/	Muscle activity level: -- & ++ (MAS), -- & ++ (BBT)	Muscle activity level: + to ++	/	Sorinola 2009
M-MA, KI	Muscle activity level	Stroke	MAS: 0-4	W	100 / 0	Y	Y	/	/	/	/	Malhotra 2008_A
M-MA, KI	TSRT	Stroke	MAS: 0-3	E	22 / 0	Y	Y	/	TSRT: ++ (MAS)	/	/	Alves 2021
M-MA, KI	TSRT	Stroke	MAS: 0-2	E	55 / 0	Y	Y	/	TSRT: --	TSRT: +	MDC: TSRT dynamics exceeded MDC 95% value -- 13.6% subjects TSRT dynamics exceeded MDC 90% value -- 22.7% subjects;	Frenkel-Toledo 2021
M-MA, KI	MAS score (estimated)	Stroke	MAS: 1-2	E	11 / 4HS	N	N	/	MAS score (estimated): +++ (MAS)	/	/	Yu 2020
M-MA, KI	MAS (estimated)	Stoke, SCI, TBI	MAS: 1-3	E	16 / 8HS	N	N	/	MAS (estimated): +++ (MAS) (R2)	/	/	Zhang 2019
M-MA, KI	TSRT	Stroke	MAS: 1-2	E	10 / 0	Y	Y	/	TSRT: - (MAS)	/	/	Marques 2019
M-MA, KI	Catch angle	Stroke	MAS: 1-2	E	21 / 0	N	Y	/	Catch angle: +++ (MAS)	Catch angle: ++	/	Hu 2018 IEEE
M-MA, KI	TSRT, TSRS	Stroke	MAS: ≥1	E	5 / 0	Y	Y	/	/	/	/	Silva 2017
M-MA, KI	Catch angle, EMG burst duration, Muscle activity level, Movement speed differential	Stroke	MAS: 1+	E	4 / 4P	Y	Y	/	/	/	/	Ewoldt 2016
M-MA, KI	TSRT	Stroke, CP	/	E	11 / 0	Y	Y	/	/	/	/	Ferreira 2013
M-MA, KI	TSRT	Any	/	E	11 / 0	Y	Y	/	/	/	/	Ferreira 2011 ETFA
M-MA, KI	TSRT, TSRS	Stroke, CP	/	E	4 / 0	Y	Y	/	/	/	/	Ferreira 2011 INDIN
M-MA, KI	Muscle activity level, Deviation of velocity and acceleration from healthy	SCI, CP,MS, ABI	MAS: 0-4	E	9 / 0	Y	Y	/	Muscle activity level: -- & ++ to +++ (MAS)_x000D_ Deviation of velocity and acceleration from healthy: -- & ++ to +++ (MAS)	/	/	McGibbon 2013
M-MA, KI	TSRT	Stroke	MAS: 0-4	E	20 / 0	Y	Y	/	TSRT: --	TSRT: +	/	Calota 2008
M-MA, KI	Muscle activity level, Threshold muscle length, Threshold velocity	CP	MAS: 0-2	H	12 / 0	Y	Y	/	/	Muscle activity level: ++ Threshold muscle length: ++ Threshold velocity: + to ++	/	Schless 2015_B
M-MA, KI	Time from 50% max velocity to EMG onset	Stroke, SCI	/	K	8 / 0	N	N	/	/	/	/	Kristinsdottir 2020
M-MA, KI	Catch angle	CP	MTS R2-R1: 19.66±15.01°	K	5 / 0	Y	N	/	/	Catch angle: ++	/	Choi 2016
M-MA, KI	Muscle activity level, Pendulum test relaxation index, EMG amplitude and velocity-modulated phase coupling index	Stroke	MAS: 0-3	K	22 / 22P	N	Y	Muscle activity level: Y Pendulum test relaxation index: Y EMG amplitude and velocity-modulated phase coupling index: Y	/	/	SDD: smaller than 15% of the mean measured values in normalised test relaxation index and velocity-modulated phase coupling index.	Yeh 2016
M-MA, KI	Muscle activity level	Stroke	AS: 0-3	K	19 / 19P	N	Y	/	/	/	/	Fleuren 2009_A
M-MA, KI	Muscle activity level, Presence of EMG onset	CP	GMFCS: I-III	A	10 / 0	N	Y	/	/	/	/	Sloot 2017_A
M-MA, KI	TSRT, TSRS	SCI	MAS: 2-3	A	2 / 0	Y	Y	/	/	/	/	Arami 2017
M-MA, KI	Muscle activity level, Presence of EMG onset	Stroke	/	E, A	16 / 0	Y	Y	/	Muscle activity level (@E): +++ (TS X)_x000D_ Presence of EMG onset (@E): /_x000D_ Muscle activity level (@A): ++ (TS X)_x000D_ Presence of EMG onset (@A): /	/	/	Patrick 2006
M-MA, KI	Catch angle	CP	MTS R2-R1 (@K): 16.25±12.38° & -4.48±3.59°,_x000D_ MTS R2-R1 (@A): 19.44±7.72°	K, A	28 / 0	Y	N	/	/	Catch angle (@K): ++ Catch angle (@A): ++	/	Choi 2018
M-MA, KI	Muscle activity level, Presence of EMG onset, Catch angle	CP	FMFCS: I-IV	K, A	20 / 0	Y	Y	/	/	/	/	van den Noort 2010
M-MA, KI	Muscle activity level	Stroke	MAS: 0-3	W, E	2 / 0	Y	Y	/	/	/	/	Cousins 2009
M-MA, KI, FT	Muscle activity level, FT-angle curve slope	Stroke	MAS: 1+-3	E	14 / 0	Y	Y	/	Muscle activity level: --_x000D_ FT-angle curve slope: --	/	/	Pandyan 2006
M-MA, KI, FT	Presence of EMG onset, FT (elastic)-angle curve slope, Catch angle	Stroke	/	E	10 / 9HS	Y	Y	/	/	/	/	Wu 2006
M-MA, KI, FT	Muscle activity level, FT (resistive), Work, Power, Catch angle	CP	MAS: 2±0.5 & 1.5±0.5_x000D_ MTS R1: -80±15° & -75±10°	K	51 / 0	Y	Y	/	--	/	/	Bar-On 2014 APMR
M-MA, KI, FT	Muscle activity level, FT (resistive), Work, Power, Catch angle	CP	MAS: 0-3,_x000D_ MTS R1: 70.47±26.84°	K	19 / 0	Y	Y	/	/	/	/	Bar-On 2014 GP39
M-MA, KI, FT	EMG-velocity ratio, FT-angle curve slope – velocity ratio, Work-velocity ratio	Stroke, CP	/	K	31 / 19HS	Y	Y	EMG-velocity ratio: C FT-angle curve slope – velocity ratio: N Work-velocity ratio: C	/	/	/	Lebiedowska 2009
M-MA, KI, FT	Muscle activity level, FT (resistive), FT (neural), FT (elastic)	SCI	MAS: 0-4	A	48 / 40HS	Y	Y	Muscle activity level: Y FT (resistive): Y FT (neural): Y FT (elastic): Y	Muscle activity level: /_x000D_ FT (resistive): /_x000D_ FT (neural): --_x000D_ FT (elastic): --	/	/	Chen 2020_A
M-MA, KI, FT	Muscle activity level, FT (resistive), Work, Catch angle, Threshold muscle length, Threshold velocity	CP	MAS (@A): 1+-3,_x000D_ MAS (@K): 0-3,_x000D_ MTS R2 (@A): 7.91±12.14°,_x000D_ MTS R2 (@K): 80.33±6.49°	K, A	12 / 0	Y	Y	/	/	Muscle activity level (@A): + to ++ FT (resistive) (@A): + to ++ Work (@A): + to ++ Catch angle (@A): + to ++ Threshold muscle length (@A): / Threshold velocity (@A): + to ++ Muscle activity level (@K): + to ++ FT (resistive) (@K): + to ++ Work (@K): ++ Catch angle (@K): + to ++ Threshold muscle length (@K): ++ Threshold velocity (@K): ++	/	Schless 2015_A
M-MA, KI, FT	Muscle activity level, Presence of EMG onset, FT (resistive), Work	CP	MAS: 1-3	K, A	28 / 10HS	Y	Y	Muscle activity level (@K): Y Presence of EMG onset (@K): / FT (resistive) (@K): Y Work (@K): Y Muscle activity level (@A): Y Presence of EMG onset (@A): / FT (resistive) (@A): N Work (@A): Y	Muscle activity level (@K): ++ (MAS), +++ (MTS X)_x000D_ Presence of EMG onset (@K): /_x000D_ FT (resistive) (@K): + (MAS), - (MTS X)_x000D_ Work (@K): + (MAS), + (MTS X)_x000D_ Muscle activity level (@A): + (MAS), -- (MTS X)_x000D_ Presence of EMG onset (@A): /_x000D_ FT (resistive) (@A): + (MAS), - (MTS X)_x000D_ Work (@A): + (MAS), -- (MTS X)	Muscle activity level (@K): ++ Presence of EMG onset (@K): / FT (resistive) (@K): ++ Work (@K): + Muscle activity level (@A): ++ Presence of EMG onset (@A): / FT (resistive) (@A): ++ Work (@A): ++	/	Bar-On 2013
M-MA, KI, FT	Muscle activity level, Work, Catch angle	CP	MAS: 0-3,_x000D_ MTS R1: -10.57±8.77° & -78.00±10.52°	K, A	46 / 0	N	Y	/	Muscle activity level (@K): - (MTS X) Work (@K): - (MTS X) Catch angle (@K): -- to - (MTS X) Muscle activity level (@A): -- (MTS X) Work (@A): -- (MTS X) Catch angle (@A): -- to - (MTS X)	Muscle activity level (@K): ++ Work (@K): ++ Catch angle (@K): + to ++ Muscle activity level (@A): + Work (@A): + Catch angle (@A): + to ++	/	Lynn 2013
M, V-MA	Muscle activity level	Stroke	MAS: 3-4	W	10 / 0	N	N	/	/	/	/	Albani 2010
M, V-MA, KI	TSRT, TSRS	Stroke	FMUE: 15-55	E	13 / 0	Y	Y	/	TSRT: ++ (FMUE), + (CSI)	/	/	Turpin 2017
V-FT	Time between two minimum forces	ABI	/	F	36 / 36P+54HS	N	N	/	/	/	/	Barden 2012
V-KI	Movement time, Movement speed	Stroke	MAS (@E): 1-3	E, S	35 / 35P+70HS	Y	N	Movement time: Y Movement speed: Y	Movement time: - (MAS)_x000D_ Movement speed: - (MAS)	/	/	Mochizuki 2019
V-MA	Muscle activity level	Stroke	MAS: 1-3,_x000D_ MTS X: 2-4,_x000D_ MTS R2-R1: 4-16°	A	8 / 8P+8HS	N	N	Muscle activity level: Y	Muscle activity level: +++ (MAS), +++ (MTS X), +++ (MTS R2-R1)	/	/	Hong 2018_A
V-MA	EMG coactivation index	CP	MAS: 1-4	A	14 / 14P	N	Y	/	/	/	/	Misgeld 2016
V-MA	Muscle activity level, Presence of EMG onset, EMG burst duration	SCI	AS (@H): 0-3,_x000D_ AS (@K): 0-3	H, K	14 / 0	N	N	/	/	/	/	Voerman 2009
V-MA	Number of spasms	SCI	/	K, A	14 / 0	N	Y	/	/	/	/	Winslow 2015
V-MA, KI	Muscle activity level, EMG-velocity curve slope	Stroke, CP	Tardieu X: 0 & 2	E	7 / 15HS	Y	Y	/	Muscle activity level: --_x000D_ EMG-velocity curve slope: --	/	/	Lasek 2019
V-MA, KI	Muscle activity level	Stroke	AS: 0-3	K	19 / 19P	N	Y	/	/	/	/	Fleuren 2009_B
V-MA, KI	Velocity and EMG frequency ratio	CP	MAS (@K): 0-2_x000D_ MAS (@A): 0-3 & 5	K, A	11 / 11P+11HS	N	N	Velocity and EMG frequency ratio (@K): C Velocity and EMG frequency ratio (@A): C	Velocity and EMG frequency ratio (@K): - (MAS)_x000D_ Velocity and EMG frequency ratio (@A): ++ (MAS)	/	/	Tirosh 2019
V-MA, KI	EMG-velocity ratio	CP	FMFCS: I-II	K, A	30 / 4P+11HS	Y	Y	EMG-velocity ratio: Y	/	/	/	van der Krogt 2010
V-MA, KI, FT	FT (resistive), Ratio of Muscle activity level between sides	Stroke	/	E, S	9 / 9P	N	N	/	FT (resistive): ++ (AS)_x000D_ Ratio of Muscle activity level between sides: /	/	/	Diserens 2007
NS-FT	FT of MVC, Time of MVC	Stroke	MAS: 1-2	E	14 / 14P	N	N	FT of MVC: Y Time of MVC: Y	FT of MVC: --,_x000D_ Time of MVC: --	FT of MVC: ++ Time of MVC: + to ++	/	Wang 2019
NS-FT, MP	Muscle stiffness	CP	/	E, A	16 / 4P	N	N	/	/	Muscle stiffness (@E): ++ Muscle stiffness (@A): ++	/	Aarestad 2004
NS-MA	EMG complexity	Stroke	MAS: 1+-4	W	8 / 8P+24HS	N	N	EMG complexity: C	EMG complexity: +++ (MAS)	/	/	Dash 2019
NS-MA	H/M ratio	Stroke	MAS: 0-4	W	65 / 65P	N	Y	/	H/M ratio: -- & + (MAS)	/	/	Pizzi 2005
NS-MA	H reflex, Muscle activity level	SCI	MAS: 0-4	A	48 / 40HS	N	Y	H reflex: N Muscle activity level: Y	/	/	/	Chen 2020_B
NS-MA	H reflex, M-wave, H/M ratio	SCI	SCATS: 0-3	A	14 / 0	N	Y	/	/	/	/	Manella 2017_C
NS-MA	Compound muscle action potential amplitude	Stroke	MAS: ≥1	A	43 / 43P	N	Y	Compound muscle action potential amplitude: Y	Compound muscle action potential amplitude: --	/	/	Picelli 2014_B
NS-MA, FT	FT of MVC, Force steadiness of MVC, EMG-force relationship	Stroke	MAS: 0-2,_x000D_ TS X: 0-2	E	14 / 14P	N	N	FT of MVC: Y Force steadiness of MVC: Y EMG-force relationship: Y	/	/	/	Carlyle 2018
NS-MA, FT	Torque and tapping force ratio, Muscle contraction and relaxation rates	CP	MAS: 2.17±0.64 & 1.32±0.56	A	17 / 17HS	N	Y	Torque and tapping force ratio: Y Muscle contraction and relaxation rates: Y	/	/	/	Xu 2020_A
NS-MA, KI, MP	Muscle stiffness	Stroke	MAS: 1-2	W	15 / 15P	N	N	Muscle stiffness: Y	Muscle stiffness: --	/	/	Leng 2019_A
NS-MP	Muscle stiffness	Stroke	MAS: 2±0.78 & 1.85±0.80	W	27 / 27P	N	N	Muscle stiffness: Y	Muscle stiffness: + to ++ (MAS)	/	/	Leng 2020_B
NS-MP	Muscle impedance (resistance, reactance and phase angle)	Stroke	MAS: 2±0.78 & 1.85±0.80	W	27 / 27P	N	N	Muscle impedance: Y	Muscle impedance: --	/	/	Leng 2020_C
NS-MP	Muscle stiffness	Stroke	MAS: 2-5	E	48 / 48P	N	N	Muscle stiffness: Y	Muscle stiffness: ++ (MAS)	/	/	Askin 2017
NS-MP	Muscle stiffness	MS	/	K	104 / 0	N	N	/	/	/	/	Illomei 2016
NS-MP	Muscle stiffness	Stroke	MAS: 1-3,_x000D_ MTS X: 2-4,_x000D_ MTS R2-R1: 4-16°	A	8 / 8P	N	N	Muscle stiffness: Y	Muscle stiffness: +++ (MTS X), ++ (MTS R2-R1)	/	/	Hong 2018_B
NS-MP	Muscle echo intensity, Muscle thickness, Posterior pennation angle	Stroke	MAS: ≥1	A	43 / 43P	N	N	Muscle echo intensity: / Muscle thickness: Y Posterior pennation angle: Y	Muscle echo intensity: - (MAS)_x000D_ Muscle thickness: -- & - to + (MAS)_x000D_ Posterior pennation angle: + (MAS)	/	/	Picelli 2014_A
Population: Stroke: stroke SCI: spinal cord injurty TBI: traumatic brain injury CP: cerebral palsy MS: multiple sclerosis ABI: acquired brain injury OTH: others				Joint: F: finger W: wrist E: elbow S: shoulder H: hip K: knee A: ankle		Construct validity: The measure is velocity-dependent: Y/N The measure intends to isolate the stretch reflex: Y/N		Discriminant validity: Y: significant difference N: not significant difference C: conditional significant difference /: not suitable stastical analysis	Correlation: --: Very weak or No correlation -: Weak correlation +: Moderate correlation ++: Strong correlation +++: Very strong correlation /: not suitable stastical analysis with clinical scale: AS: Ashworth Scale MAS: modified Ashworth Scale TS: Tardieu Scale MTS: modified Tardieu Scale X: quality of muscle reaction R1: angle of catch R2: full range of motion FMUE: Fugl-Meyer for upper extremi…	Repeatability: -: ICC<0.40 poor repeatability +: 0.40<ICC<0.75 fair to good repeatability ++: ICC>0.75 excellent repeatability	Sensitivity: MDC: Minimal Detectable Change SRD: Smallest Real Difference SDD: Smallest Detectable Difference
Severity evaluation: AS: Ashworth Scale MAS: Modified Ashworth Scale TS: Tardieu Scale MTS: Modified Tardieu Scale X: quality of muscle reaction R1: angle of catch R2: full range of motion FMUE: Fugl-Meyer for upper extremity GMFCS: Gross Motor Function Classification System SCATS: Spinal Cord Assessment Tool for Spastic reflexes MCSI: Modified Composite Spasticity Index				Sample size: P: Patients control limbs (own control) HS: healthy subjects control limbs
